# Supplementary material for: Plasma Membrane and Endomembrane Lipids Are Involved in a Complex Adaptation of Arabidopsis thaliana Hypocotyls to Cellulose Biosynthesis Inhibition
Source: Int J Mol Sci. 2026 Jun 16;27(12):5424. doi: 10.3390/ijms27125424 (PMC13299368; doi:10.3390/ijms27125424)
Supplement: Supplementary file 1 [file ijms-27-05424-s001.zip › Table S1.xlsx]

## Sheet: Table S1
	Kotlova et l., 2026. Plasma membrane and endomembrane lipids are involved in a complex adaptation of Arabidopsis thaliana hypocotyls to cel-lulose biosynthesis inhibition
	Table S1. Membrane lipid profiling, µg/g DW																Lipid profiling approach
	19 Col-0	20 Col-0	21 Col-0	25 Col-0+ISX	26 Col-0+ISX	36 Col-0+ISX	22 ixr1-1	23 ixr1-1	24 ixr1-1	27 Ixr1-1+ISX	28 Ixr1-1+ISX	29 Ixr1-1+ISX					Scan step				MRM
PC 14:1_16:0	1.88605	1.87584	3.98552	3.02034	1.23932	1.07342	0.127285	0.403042	2.31824	0.106772	1.22678	0.694883				Lipid class	Precursor adduct	CE	Scan mode	m/z	Precursor adduct	CE
PC 14:0_16:0	2.25162	0.727025	1.33841	0.389007	1.44383	0.175603	1.35469	0.898478	1.47916	1.9219	0.833215	0.948981				PC	[M+H]+	-33	PIS	184.1	[M+FA]-	40
PC 16:3_16:3	1.56559	1.37652	1.10462	1.43569	0.887653	1.33764	1.52157	0.936944	2.11544	0.831496	1.37261	0.741696				PE	[M+H]+	-35	NL	141.1	[M-H]-	20
PC 16:1_16:3	0.547931	0.375396	0.601312	0.659273	0.443825	0.465753	0.50915	0.994238	0.752445	0.623594	0.208832	0.556277				PS	[M+H]+	-25	NL	185	[M-H]-	40
PC 14:0_18:3	41.4294	49.6343	46.7418	45.6272	42.0855	32.1556	40.4892	32.7182	43.0489	35.833	40.1263	32.8192				PA	[M+NH4]+		Q3		[M-H]-	37
PC 14:1_18:2	5.5519	8.90421	7.03178	7.16453	6.04375	5.8651	5.26634	2.72944	3.01906	2.56965	6.23584	3.70738				PI	[M-H]-	44	PIS	241	[M-H]-	42
PC 14:1_18:1	1.14018	0	0.448174	0.174721	0.151983	0.678503	0.808914	0.346592	0	0.29629	0.120173	0.094073				PG	[M+NH4]+	-25	NL	189	[M-H]-	40
PC 14:0_18:2	50.5695	53.393	57.6939	56.3621	43.7654	42.0976	48.7273	40.6071	43.4578	40.0754	43.0133	36.7492				MGDG	[M+NH4]+	-15	NL	179.1	[M+FA]-	25
PC 14:0_18:1	10.7771	1.26895	9.57658	11.2339	9.24531	7.66625	11.2582	8.29129	6.15725	7.15641	9.91831	6.86371				DGDG	[M+NH4]+	-18	NL	341.1	[M+FA]-	45
PC 16:0_16:3	3.63881	1.81389	5.54641	4.7703	4.3839	3.27955	2.82524	1.87872	3.26921	2.24699	2.77168	2.07734
PC 16:0_16:2	10.8056	7.7102	13.1476	9.67069	8.32058	7.47657	9.51023	6.47181	4.14638	5.61472	5.82913	5.08997
PC 16:1_16:1	6.74364	8.88111	9.81007	9.61165	9.66528	10.6536	8.1445	7.10207	4.61855	3.37761	5.34352	5.764
PC 16:0_16:1	120.993	114.248	150.192	132.35	115.381	87.8375	109.741	94.0012	92.1973	90.9684	88.527	66.2269
PC 15:1_18:2	7.41961	10.7756	11.1463	11.9731	11.2313	12.124	11.9513	5.03958	11.548	7.46959	10.4158	9.5908
PC 15:0_18:3	11.5873	15.566	15.6282	15.1375	11.298	16.2973	11.7981	11.2528	6.95682	10.1171	10.4208	10.1602
PC 15:0_18:2	23.0491	31.9047	32.0121	26.4129	20.8206	17.0999	23.3444	21.67	23.1815	20.7773	21.0251	19.2411
PC 15:1_18:1	0.243489	1.41411	0.265627	1.74861	0.911863	3.18563	2.18834	1.56746	0.724401	1.17453	2.4997	1.71435
PC 15:0_18:1	0.814426	1.42929	0.727742	0.466482	0.998343	0.254598	0.840799	0.559792	0.124322	0.865645	0.32354	0
PC 16:3_18:4	93.4492	196.985	174.794	121.339	135.525	71.3255	169.84	132.591	194.5	104.796	39.5396	112.541
PC 16:3_18:3	4.6518	9.14768	5.66088	7.47011	8.73155	11.1955	5.59224	5.47629	5.27935	2.41749	5.58775	4.08994
PC 16:3_18:2	6.09433	8.83329	6.80894	10.1579	6.96042	10.2241	3.96916	4.03123	4.498	3.56279	4.50395	5.17151
PC 18:1_16:3	1.64378	2.00222	1.0956	0.975693	1.67407	1.71765	1.21725	2.39769	0.95095	0.51969	0.293786	0.741697
PC 16:1_18:3	150.471	219.321	188.105	228.889	219.861	299.414	139.596	149.287	167.241	128.154	149.006	125.991
PC 16:2_18:1	2.8132	3.72732	1.85314	4.41711	2.27967	3.6228	2.91212	1.18488	1.80503	2.24228	2.04677	2.02859
PC 16:3_18:0	0.939357	2.00069	0.411817	1.68941	1.3403	1.02065	1.71925	2.28871	3.7449	2.60749	1.24339	1.68489
PC 16:0_18:3	786.107	1205.2	1017.2	905.475	773.903	659.249	926.577	905.532	957.865	867.295	725.766	839.588
PC 16:1_18:2	217.868	319.176	278.384	276.861	253.952	294.674	216.98	224.1	241.629	166.821	194.148	187.913
PC 16:0_18:2	1401.8	2015.78	1845.58	1503.42	1243.8	1126.3	1568.11	1482.05	1506.95	1336.88	1187.58	1278.41
PC 16:1_18:1	34.5818	50.8649	47.684	54.4676	48.3856	57.3861	38.0037	40.2023	41.8136	29.3164	31.4289	34.1772
PC 16:0_18:1	266.716	300.066	336.245	256.709	237.185	276.097	264.577	228.376	214.556	218.253	221.053	192.997
PC 17:1_18:3	0.415862	4.96367	3.91208	4.84932	5.56667	7.82483	4.7498	0.471297	3.74572	3.44877	4.3367	4.49236
PC 17:1_18:2	6.95702	11.1843	7.24385	7.73845	7.06716	10.6904	7.39871	8.17323	8.9343	4.80133	6.2963	4.00772
PC 17:0_18:3	18.3167	24.6743	19.9169	21.6838	17.8076	21.6949	17.4194	17.0399	15.7296	12.0372	13.3448	15.5626
PC 17:0_18:2	18.9378	25.6472	24.7407	18.1085	20.355	25.4606	19.1042	19.4852	23.7507	15.0165	15.4207	16.316
PC 17:1_18:1	0.313099	0.915228	1.57359	0.422543	1.78105	2.04536	0.637128	0.456359	0.861199	0.451439	2.02484	0.583534
PC 17:0_18:1	1.80043	1.80138	4.10874	2.23972	2.14506	4.19533	2.84025	1.52572	1.52774	1.87088	1.31022	2.41052
PC 18:3_18:3	480.382	730.765	498.072	634.918	550.797	1034.17	549.019	540.516	545.203	422.831	494.818	441.259
PC 18:2_18:3	1070.85	1715.35	1266.33	1342.29	1212.04	1711.41	1209.8	1263.66	1353.81	1037.01	1005.89	1065.75
PC 18:1_18:3	339.271	537.132	388.021	463.752	451.15	600.006	405.877	412.62	440.449	352.938	354.605	351.816
PC 18:2_18:2	952.768	1433.52	1142.3	1071.33	964.064	1096.52	1108.94	1092.59	1189.68	880.527	849.994	904.209
PC 18:0_18:3	91.1601	153.875	131.094	107.295	93.5952	164.574	100.098	107.911	103.073	90.9912	86.6164	95.9957
PC 18:1_18:2	287.817	408.163	366.493	397.845	355.573	639.783	349.906	346.865	375.182	287.873	308.092	292.76
PC 18:0_18:2	204.053	269.731	280.949	195.893	166.078	240.73	196.994	173.884	189.554	166.657	180.704	160.824
PC 18:1_18:1	80.348	104.212	102.781	127.8	127.183	219.135	90.2225	84.7765	96.0185	75.3159	84.5299	74.0411
PC 18:0_18:1	56.4495	75.8196	81.474	59.4022	53.152	76.4763	53.0598	40.0464	55.1133	41.1124	47.1096	39.3873
PC 16:0_20:1	24.8955	26.4329	37.2804	16.6627	12.413	15.3735	22.1537	18.6336	22.3274	22.3455	20.5357	19.6521
PC 18:0_18:0	2.11273	1.25138	2.40524	1.7021	2.3662	1.82406	2.23162	0.653912	1.4103	0.415751	1.435	2.96648
PC 18:3_19:0	0.551853	3.4582	0.759073	0.358359	1.10632	1.49871	0.543546	1.55785	1.3215	0.725302	0.344931	0.530665
PC 18:2_19:1	56.4288	41.7165	73.4074	42.4044	48.1324	63.3718	47.1709	27.5031	54.4535	36.3428	24.7866	18.5565
PC 18:3_20:4	0	1.28553	1.02955	0.828314	0.759913	1.06183	0.833661	0.335886	0.845136	0.21355	0.70505	0.285723
PC 18:2_20:4	1.12703	1.28876	0.41182	0.276102	0.533797	0.749549	0.627316	0.223927	0.845439	0.640918	0.448665	1.14292
PC 18:2_20:3	18.5731	28.6781	17.7589	19.3303	19.7597	36.9507	18.342	18.6972	22.4592	11.1043	17.7255	17.812
PC 18:2_20:2	143.865	225.36	172.305	149.46	151.251	246.262	134.599	143.707	155.362	113.935	155.947	131.299
PC 18:2_20:1	437.095	630.857	515.484	379.886	408.89	582.216	388.79	396.438	431.783	285.255	407.485	323.879
PC 18:0_20:2	2.89634	0.249634	2.2048	0.44792	0.443823	0.729588	1.01437	1.08987	0.940194	0.623624	1.93403	1.29797
PC 18:1_20:0	0.202954	1.50166	1.00218	2.15013	2.58886	1.52005	0.405753	0.762901	0.822673	0.519685	1.80926	0.834358
PC 18:2_20:0	6.73202	48.6173	33.6987	22.8201	11.1691	16.2931	25.5633	28.7706	36.4306	20.2634	26.5953	22.6191
PC 18:2_22:6	2.89697	5.65864	2.265	5.06829	3.04475	7.04605	4.17294	5.05061	5.43659	4.0621	3.07694	4.0978
PC 18:1_22:6	1.03325	0.63454	2.53385	1.27536	1.67761	3.48076	0.935327	0.681898	1.08656	1.58019	1.47645	1.60923
PC 18:2_22:0	1.95699	3.62901	1.90415	3.76273	3.32258	10.0318	0.405749	1.68122	0.583426	1.97481	2.05892	0.927124
PC 20:1_20:1	2.45424	5.63123	3.80829	1.34382	3.40267	3.67462	2.33305	0.435941	3.52573	1.44702	6.11436	1.57906
PE 14:0_16:0	0	0.470535	0.318314	0.357405	0.209439	1.01622	1.03122	0.617311	0.19144	1.40826	0.719791	0
PE 16:3_16:3	0.213724	0.349106	0.838825	0.473411	0.00172624	0.0533057	0.359585	0.561887	2.0371	1.28181	1.04441	0.329097
PE 16:2_16:3	0.311018	0	0.283585	0.549574	0.405194	0.921513	2.41516	0	1.04554	0.602259	0.318972	1.35192
PE 16:1_16:3	0.18682	0.61263	0.288264	0.158981	0.2026	0	1.35752	0.81768	0.760748	0.639273	0.938764	1.35192
PE 14:0_18:3	22.4892	29.6956	30.9072	15.7954	33.3489	16.6881	32.1747	36.9256	26.4833	24.3935	63.4006	33.4157
PE 16:0_16:3	4.82229	4.35914	4.89034	5.40535	6.32876	6.89791	5.14178	3.24566	4.27451	4.63669	8.38761	4.63766
PE 16:0_16:2	6.5283	7.10706	7.89942	6.80474	13.45	9.80004	3.2327	3.38906	2.91529	4.02096	11.3911	8.4666
PE 16:0_16:1	35.1862	49.1945	50.1777	46.8241	60.5541	58.1461	50.9216	55.3669	36.125	48.0932	79.6961	55.3243
PE 14:0_18:2	32.0244	46.6321	48.0261	37.2101	55.0367	51.2365	59.2575	62.9819	44.1647	44.3522	94.2775	71.9729
PE 16:1_16:1	0.59059	2.31494	1.30897	2.08323	1.70733	2.03947	1.59101	0.778108	1.93567	0	2.28639	0.405896
PE 14:0_18:1	1.27604	0.60084	1.29524	1.46801	3.39993	1.76745	1.02357	2.78153	2.05963	0.591824	3.63243	3.91764
PE 16:0_16:0	2.75088	2.35575	2.29771	5.14853	6.62071	0	3.52073	2.7707	3.12482	10.1521	1.93955	3.65964
PE 15:0_18:3	11.5238	10.7016	14.1624	9.40724	12.879	7.87285	13.5676	18.6954	11.0521	14.097	20.5965	21.3778
PE 15:0_18:2	14.9802	25.1573	29.0021	29.6983	20.7706	27.8744	29.7209	32.3902	31.1985	31.5429	45.4104	29.8022
PE 15:0_18:1	0.216418	0.647715	0.442677	0.481834	1.12156	0.616763	0	0.838671	0.774276	1.91324	1.95652	0
PE 16:3_18:3	2.21434	2.82141	1.94715	2.64874	3.38602	2.53029	3.12597	2.9108	2.32132	1.89725	4.00022	2.3428
PE 16:3_18:2	4.89008	8.50804	5.07199	3.80509	8.95313	6.3188	4.06756	7.01999	4.32269	1.58925	7.53978	5.11011
PE 16:2_18:3	5.37724	4.92381	8.23027	7.05214	6.57762	6.03879	5.90061	4.49588	3.27773	1.07028	9.46691	2.62524
PE 16:1_18:3	36.0144	38.0326	38.0413	45.4644	60.9165	78.1473	61.4252	60.3605	39.6983	38.4332	87.6801	58.4204
PE 16:3_18:1	0.185984	0.436737	0.722115	0.426047	0.746521	0.798348	0.666389	0.711551	0.370399	1.07029	1.80636	0.422913
PE 16:2_18:2	6.47778	6.46377	5.40371	4.97778	8.15369	12.8619	7.86324	8.90533	6.16339	5.407	12.6578	10.5304
PE 16:0_18:3	401.506	470.12	501.77	477.353	492.358	428.194	735.364	691.471	660.469	959.849	785.306	965.74
PE 16:2_18:1	0.483033	0.984346	0.547425	1.60499	0.12514	0.945552	0.320679	0.751234	1.41639	0	0.456627	0.417397
PE 16:1_18:2	61.5953	73.6694	77.7821	96.649	100.404	95.6717	117.988	104.393	72.2381	93.8241	138.303	97.2522
PE 16:0_18:2	871.431	1102.52	1128.95	1195.67	1122.85	1037.07	1791.98	1603	1413.61	2212.21	1783.56	2061.74
PE 16:1_18:1	2.46994	3.91892	2.613	7.08619	4.53548	5.34075	9.80429	7.06205	1.44378	1.94471	2.46043	11.8989
PE 16:0_18:1	70.1902	81.7605	89.2821	114.174	92.6625	113.871	146.618	110.531	100.223	109.82	162.217	135.119
PE 17:0_18:3	11.6113	8.74297	12.9094	12.6427	15.0325	9.10448	14.8055	15.7465	13.9722	14.8812	19.2449	21.6055
PE 17:1_18:1	0.227694	0	0.964895	1.06748	0.291501	0.331469	1.83115	0.831674	0.780271	1.30669	1.47348	0
PE 17:0_18:2	20.1391	20.9851	21.5548	24.4551	26.1819	27.4472	29.4387	22.6864	24.3794	38.3999	36.5404	24.4312
PE 17:0_18:1	0.633092	0.146683	0.429126	0.338027	0.423526	0.323345	0.693264	1.94912	0.783781	1.30668	0.963595	0
PE 18:3_18:3	116.531	160.102	151.095	156.504	222.037	195.245	226.784	229.85	174.698	222.047	311.608	247.132
PE 16:3_20:3	0.210058	0.202579	0.296325	0.329559	0.484754	0.318264	0.71315	0.817671	0.555599	2.27042	1.18041	2.70382
PE 18:2_18:3	305.692	384.418	424.16	409.157	489.852	444.939	687.316	570.57	496.11	767.321	806.503	783.339
PE 16:3_20:2	0.309391	0	0.135815	0.15153	0.124423	0.575943	0.49876	0.545259	0.999307	1.18906	0.491378	0.329098
PE 18:1_18:3	47.0948	58.3755	61.4439	64.3905	71.045	75.3793	95.4267	89.662	73.1408	87.8735	108.065	86.1581
PE 18:2_18:2	311.481	391.659	418.621	448.751	448.556	392.542	666.403	514.804	497.519	744.528	707.997	671.165
PE 16:3_20:1	1.45912	0.632062	0.438536	1.1278	1.12335	0.481598	1.04266	0.264007	0.276376	1.23854	0.500906	0
PE 16:2_20:1	0.634638	0.941081	1.59328	1.0236	0.847055	1.30652	0.345882	1.66449	1.01568	0	1.20967	0
PE 18:1_18:2	116.699	148.023	162.725	187.862	174.602	178.444	244.597	215.416	203.41	275.994	281.668	253.458
PE 18:0_18:3	69.5258	79.8542	90.0243	96.5381	92.2948	110.145	125.66	126.003	115.806	128.909	145.768	117.429
PE 16:1_20:2	1.16895	1.2239	2.13684	1.60998	2.40587	2.25416	1.34182	2.53372	2.61436	0	2.44266	1.80453
PE 16:0_20:3	0.176655	1.19267	0.295352	0.672246	0.42679	1.91231	1.03669	1.89657	0.864205	1.89849	0	0.799963
PE 18:0_18:2	130.067	145.574	147.85	152.43	156.058	148.375	198.571	173.337	151.089	219.185	223.059	197.287
PE 18:1_18:1	6.73112	11.0099	10.9158	14.9274	16.9412	11.7527	16.5652	11.6136	11.2218	12.1868	19.5545	16.5629
PE 16:1_20:1	4.47821	5.81162	4.94028	4.78345	5.41952	8.14911	3.20582	5.46985	4.17821	4.50729	7.18872	0.876414
PE 16:0_20:2	1.91016	2.15624	2.00564	2.14412	3.70663	2.61798	4.23694	3.38176	1.02608	5.15976	4.65771	1.37595
PE 18:0_18:1	4.50164	4.59306	5.32084	5.69419	6.89242	10.6609	7.21474	6.12042	3.62103	5.61681	7.85038	10.0749
PE 16:0_20:1	1.50205	0.857463	2.67493	2.91467	3.25997	5.13772	1.38051	1.2346	2.87458	4.41219	4.3846	3.02072
PE 18:2_19:1	31.4738	88.5004	92.6228	61.7035	69.4207	104.073	99.9072	79.5265	77.6583	79.5398	61.7442	112.389
PE 18:2_20:3	17.8228	18.7223	22.4878	17.9701	25.5351	22.6805	26.2273	32.008	32.7727	23.951	50.1538	32.4519
PE 18:2_20:2	84.6409	107.18	102.039	96.3705	103.157	108.94	138.125	116.021	116.687	136.143	164.593	120.779
PE 16:3_22:1	0.838533	1.56489	1.81871	2.36399	2.25046	2.77553	3.80967	2.44011	3.79975	4.32406	2.6181	4.60742
PE 18:3_20:0	14.8235	9.06335	17.7784	19.6822	23.5935	22.4867	16.4475	17.7073	15.8746	25.9965	23.9656	14.6497
PE 18:2_20:1	193.346	252.756	250.594	231.358	225.845	238.551	330.458	265.792	266.343	276.328	384.096	306.837
PE 16:3_22:0	0.213723	0.70787	0.570147	0.172207	0.274787	0.473186	1.01905	1.11556	1.80628	1.24343	0.711302	2.22695
PE 18:2_20:0	47.1712	45.5218	53.3101	64.8368	61.5382	70.1581	65.6228	62.1287	50.8034	58.4644	67.7224	46.5282
PE 16:0_22:2	2.53315	2.73409	4.70236	14.4226	1.86267	1.16885	0.4634	5.32565	13.2428	21.5776	0.907802	1.33849
PE 18:2_21:0	0.529897	11.0291	0.388426	13.8744	3.54479	1.77358	2.39364	1.36763	11.1012	22.2431	2.92384	1.88642
PE 18:3_22:2	0.636978	9.052	0.853083	10.7148	0.61811	0.967651	0.662866	1.18782	8.90653	14.2293	1.24185	2.39201
PE 18:2_22:2	2.40853	23.0574	5.2534	40.2036	2.97061	1.27216	1.82344	5.40587	27.0644	48.1796	2.5456	1.37504
PE 18:3_22:1	7.00783	16.4432	13.5172	14.4876	17.9947	19.0481	6.42836	12.3631	11.1655	7.72937	22.5676	10.4984
PE 18:3_22:0	16.5317	23.3177	25.2891	45.8187	37.8666	32.8959	25.483	34.5494	23.8488	18.433	48.4959	16.1234
PE 18:2_22:0	44.3094	66.8121	63.5188	101.101	83.6869	117.188	62.8415	68.832	65.3347	67.3837	120.159	72.3335
PE 18:1_22:0	1.48366	1.10271	0.862034	2.90359	2.41053	2.74106	2.09443	2.22892	2.59217	2.5424	1.94923	0.921304
PE 18:2_23:0	2.86144	5.98636	3.16076	6.77527	6.09721	8.7016	5.58514	3.622	8.81369	1.25133	9.98981	2.76392
PE 18:3_24:0	9.00489	18.4311	16.3746	19.6824	24.9534	26.2796	10.8212	15.0452	13.4797	8.26278	21.9313	7.37045
PE 18:2_24:1	5.82869	17.4884	16.2985	12.421	15.5983	19.02	8.02867	16.4384	10.8875	6.99167	26.9336	10.1343
PE 18:2_24:0	47.0615	54.3341	46.0423	71.521	71.4704	72.7019	50.2332	48.4753	41.7293	26.0597	82.1155	31.3254
PE 18:1_24:0	0.3598	0.630142	1.00566	1.45179	0.567182	1.77363	1.04721	0.557223	0.518429	0	2.19294	0
PE 20:0_22:0	0	0.157733	0.47975	1.08998	0.390559	0.590058	2.52522	0.906352	0.381353	1.29266	1.31575	0.461243
PE 18:2_25:0	1.05976	2.99309	1.293	5.64591	2.41046	1.45111	0	0	1.81453	5.08497	1.70558	0.921306
PE 18:2_26:0	0.529879	1.41778	2.586	2.09706	3.11951	1.45082	1.04721	0.278615	1.55532	2.5425	1.46193	0
PE 18:2_22:6	0.266657	4.4532	0.212209	3.62072	0.314155	3.48231	1.0312	1.44039	2.82052	15.6048	0.406158	1.02063
MGDG 16:3_16:3	11.6559	9.72611	9.38525	6.06473	7.64579	9.85092	10.0134	4.97103	5.11615	4.65086	7.94327	5.21078
MGDG 16:0_16:3	2.46765	1.85552	1.43766	1.40478	1.3068	1.88535	1.35784	1.51035	1.28395	1.65598	1.63349	1.98095
MGDG 16:1_16:3	6.33157	4.87527	4.57234	3.63763	4.15816	5.07545	5.782	4.25362	3.85243	3.69884	5.02404	4.90804
MGDG 16:3_18:2	30.1617	29.5801	26.8094	18.803	20.5144	19.3269	38.8058	29.6079	27.173	44.5683	39.0293	50.0483
MGDG 16:3_18:3	724.348	716.153	632.708	452.054	499.141	482.785	934.023	731.24	686.664	1096.06	950.55	1162.43
MGDG 16:2_18:3	5.4046	5.10682	4.90958	3.12574	3.76831	3.62415	7.00761	5.85466	5.35951	7.89258	6.87055	8.74253
MGDG 16:1_18:3	15.7782	17.2224	16.1538	16.2617	8.7562	12.9296	20.1032	17.0668	15.8492	21.1756	23.6034	27.4673
MGDG 16:1_18:2	2.9888	3.5119	3.56995	3.22093	1.38889	2.0742	2.18737	2.51328	2.52476	3.83937	3.91757	5.16742
MGDG 16:0_18:3	34.7364	27.9082	28.8421	23.9206	25.0196	34.0669	31.3042	29.6741	31.4272	47.335	40.9687	65.2639
MGDG 16:0_18:2	6.50205	7.67351	6.75217	5.17855	2.79079	5.36682	5.46718	5.32602	5.38768	9.75989	8.74316	11.9731
MGDG 18:3_18:3	1158.03	1181.01	1032.78	715.125	711.324	633.41	1527.31	1297.1	1243.09	1978.83	1706.6	2393.06
MGDG 18:2_18:3	104.815	104.13	102.423	92.0274	63.9207	59.9944	137.809	119.417	111.19	177.951	159.136	221.454
MGDG 18:1_18:3	2.48814	2.7707	2.86115	2.65125	1.46295	3.18583	3.17317	2.73114	2.79027	2.99447	4.4143	5.38955
MGDG 18:2_18:2	5.56503	6.91693	8.83996	6.87133	2.07088	5.30362	5.769	4.86714	5.35671	5.88298	9.41717	12.1453
MGDG 18:0_18:3	1.30071	1.47277	1.46563	0.97157	0.603831	1.4067	1.67017	1.34353	1.44444	2.55245	2.15392	2.32504
MGDG 18:1_18:2	1.28118	1.99359	2.36651	1.98941	0.390764	1.81486	1.52614	1.02694	0.9521	1.58586	2.23695	1.93768
MGDG 18:3_20:3	18.3843	11.2991	13.668	8.62126	8.85696	14.8784	22.2787	14.9308	15.335	18.3546	24.1529	23.3837
MGDG 18:3_20:2	5.97538	5.00714	4.49419	3.54903	2.35888	5.63971	5.49229	3.55282	3.40252	4.26345	6.30855	4.73666
DGDG 14:0_18:3	8.1032	13.2366	13.9206	6.77804	9.43159	13.005	8.05558	7.39256	9.11119	6.76262	12.5683	6.10898
DGDG 16:1_16:3	2.85943	2.7194	4.33153	2.60943	2.52472	0.378717	5.19645	10.0736	9.003	14.6395	11.016	40.6055
DGDG 16:3_18:3	64.9906	78.6717	70.6443	53.4894	62.185	100.807	73.3447	64.6624	65.4146	75.5822	92.5654	65.8812
DGDG 16:1_18:3	8.75761	12.9287	8.12421	6.30659	5.50262	8.8196	10.0017	9.27196	7.81392	5.17153	15.045	7.78543
DGDG 16:0_18:3	148.217	160.865	168.645	90.9701	96.9589	147.332	133.078	130.445	135.127	174.262	190.073	195.33
DGDG 16:0_18:2	63.897	68.9692	57.9245	11.363	7.97102	12.4994	34.0863	39.0947	37.9665	70.413	71.8789	68.5757
DGDG 16:0_18:1	8.98034	8.61893	7.94563	2.07645	1.24944	2.6511	5.04596	7.64293	4.98962	11.9337	9.42593	11.079
DGDG 17:0_18:3	3.04524	2.20624	2.38974	1.64554	1.29256	3.42649	3.80648	1.87952	1.9524	1.5912	5.14158	3.29386
DGDG 18:3_18:3	957.662	933.205	1015.69	716.153	708.254	668.909	1153.65	1143.3	928.851	1504.79	1478.26	1616.07
DGDG 18:2_18:3	128.415	99.8066	136.336	96.0162	99.8661	93.1862	143.574	152.051	125.191	225.161	192.893	208.141
DGDG 18:2_18:2	53.5589	55.9621	51.2482	5.2502	3.83459	5.34673	30.7139	29.1996	27.6628	44.5557	59.0323	53.3036
DGDG 18:1_18:3	50.1258	54.7723	52.3438	28.1712	25.4609	54.8816	51.3599	53.6366	49.8033	65.6425	76.4777	70.6745
DGDG 18:0_18:3	78.7659	68.9821	72.2287	34.6356	32.6208	61.8023	63.6239	60.2775	50.6594	89.5065	88.8391	100.593
DGDG 18:1_18:2	29.2171	29.5568	26.1708	1.6064	2.06809	4.54488	13.7215	16.6651	13.341	7.55845	30.3748	35.3031
DGDG 18:0_18:2	36.7957	30.1662	30.8915	5.13235	2.4127	4.12969	16.987	15.2868	15.4018	35.0076	30.1844	27.5495
DGDG 18:3_20:3	70.884	78.0445	74.5716	47.4911	48.9014	75.2715	74.2414	71.3038	54.6764	77.1758	102.896	92.8387
DGDG 18:3_20:2	4.6969	12.211	10.1504	4.30987	3.36065	8.51329	7.52444	7.89375	5.8572	3.18251	13.8061	6.88716
DGDG 18:3_20:1	13.6786	18.8833	18.2238	2.11575	2.45594	4.50867	7.79025	12.0289	6.72513	7.95578	20.5679	21.261
DGDG 18:2_20:1	21.8354	24.6811	20.7331	0.705251	0.473924	1.02798	7.08204	10.7759	7.80936	8.75136	25.5186	15.2711
PI 14:0_18:2	3.52585	6.86161	6.48562	5.51441	2.84261		3.83612	3.14463	4.15064	7.10348	4.02897	2.96634
PI 16:0_16:1	14.1602	19.7365	15.4135	28.1392	20.2033		11.2031	12.5086	14.0429	19.7174	19.041	13.7802
PI 16:1_18:3	5.80459	12.6218	10.1756	18.9574	10.4243		6.29129	6.1471	6.50234	8.8431	9.77175	4.01894
PI 16:1_18:2	11.1764	18.6342	14.342	18.6331	15.5626		11.3566	10.0072	11.8282	14.6419	16.371	9.56987
PI 16:0_18:3	479.802	501.609	536.609	587.127	525.959		453.107	509.565	520.401	575.079	602.739	523.118
PI 16:0_18:2	534.687	579.097	628.183	638.915	548.497		519.668	529.289	679.811	942.254	626.692	613.803
PI 16:0_18:1	28.0522	45.7979	38.2735	62.5692	40.0655		34.2832	27.8806	36.8792	50.6062	55.2857	31.4884
PI 18:3_18:3	7.21552	14.1271	6.84322	13.3497	8.05532		5.47363	6.50438	8.37114	5.00143	11.7874	5.45524
PI 18:2_18:3	19.8039	41.3338	22.4956	47.9909	26.34		14.7845	16.0832	18.1939	20.5872	34.9139	14.5462
PI 18:1_18:3	5.96683	9.06594	5.65261	10.3815	5.03746		4.3476	5.00282	6.15581	4.05917	13.4487	2.58358
PI 18:2_18:2	15.0852	25.9568	18.0351	28.0079	18.3101		16.0159	15.7274	18.8881	15.3689	27.9678	12.4423
PI 18:0_18:3	18.2442	31.3268	22.3026	32.848	20.7679		20.3163	18.9652	21.3313	27.8967	32.8786	20.7091
PI 18:1_18:2	2.56072	5.10288	3.3398	5.25351	3.14807		2.79643	2.4825	3.72444	2.71892	5.01783	2.49916
PI 18:0_18:2	28.116	52.9146	36.1477	62.5902	36.3001		33.3812	32.2496	33.1439	47.2262	66.7642	34.029
PI 18:0_18:1	1.95807	3.42063	3.30761	4.52745	2.94133		2.83755	2.56576	3.24442	4.45022	4.34931	2.93694
PS 16:0_18:3	40.7688	45.3649	45.8924	13.6053	26.1367	19.7575	62.6471	52.1876	78.4327	67.3183	65.3493	125.882
PS 16:0_18:2	54.7692	52.7395	63.2856	22.641	32.0078	21.3369	78.4186	70.7943	97.3338	87.92	72.8484	145.397
PS 16:0_18:1	1.95754	2.56453	2.73015	1.01437	1.7719	0.618424	2.18558	1.49967	4.80547	2.74191	1.74396	4.01146
PS 18:3_18:3	1.32984	1.17434	0.695887	0.515968	0.822813	0.380641	1.14431	0.970946	1.99055	1.94281	1.11859	1.09453
PS 18:2_18:3	4.65388	6.29851	4.14878	1.36177	2.53173	1.95153	1.25295	3.87275	7.08417	2.257	6.75649	3.18081
PS 18:1_18:3	1.88956	2.04565	1.55226	0.453915	0.270737	0.523423	3.22581	0.705292	2.10116	1.13169	2.54993	0.911238
PS 18:2_18:2	4.42703	5.0505	4.76037	1.64846	1.70892	1.66603	6.24504	5.38409	5.97358	4.04689	7.42731	5.46925
PS 18:1_18:2	2.4439	1.98046	2.75731	0.759833	0.75597	0.724471	2.70479	2.73586	3.54029	3.28423	3.71388	2.18734
PS 18:0_18:3	13.3897	13.2303	18.2387	6.30643	6.81384	6.52125	18.0507	17.8305	29.0935	28.336	19.5936	44.878
PS 18:0_18:2	10.3709	8.40917	13.0523	4.29709	8.16489	4.09426	15.5064	13.4061	17.1384	16.8368	10.9634	38.6752
PS 18:0_18:1	0.17599	0.487161	0.642184	0.05411	0.126581	0.171285	0.213884	0.617875	0.553083	0.161084	0.402244	1.82065
PS 18:2_20:2	2.15183	2.24182	1.96764	0.630543	1.2022	0.261854	0.936635	2.21111	0.58378	1.45717	2.09545	2.38983
PS 18:3_22:0	3.15976	2.82995	6.8522	4.04271	6.39175	6.20903	5.19104	8.27431	10.4168	5.02487	9.30575	26.9948
PS 18:2_22:0	6.61387	4.80581	10.6785	7.0523	10.886	7.5696	7.59819	12.8883	14.5751	10.9753	12.1712	22.804
PS 18:2_24:0	2.76466	4.13522	6.58513	5.76232	7.02904	8.52154	1.66446	9.88555	8.41482	7.60806	9.68674	29.1825
PG 16:0_16:0		406.463	514.66	435.512	322.91		423.453	303.078	537.005	773.802	556.4	469.453
PG 14:0_18:0		2.65781	3.32837	2.96853	1.92322		2.14251	1.82775	2.86542	5.64525	3.92826	2.90641
PG 14:0_18:2		4.1075	3.73951	3.78873	2.36691		4.01322	2.34331	3.7021	2.7095	4.45931	3.33699
PG 14:0_18:3		16.6901	14.8181	15.2098	11.118		13.9116	13.8985	18.1931	13.2105	23.3673	12.3807
PG 15:0_18:2		2.63065	2.71972	2.94282	1.77521		2.14251	1.38251	1.83498	1.80633	2.42611	1.72235
PG 15:0_18:3		8.52458	7.19339	9.03329	5.79122		7.31225	5.55414	8.01681	5.36245	9.72887	5.77766
PG 16:0_18:0		16.8392	21.3019	18.156	13.8677		19.152	13.5003	23.7649	29.1904	22.6507	20.2058
PG 16:0_18:1		47.4832	56.7518	56.2597	34.6964		44.9084	33.2181	51.2108	47.7095	62.7782	43.0026
PG 16:0_18:2		344.205	388.206	356.291	234.889		336.831	256.205	362.809	338.12	437.197	253.291
PG 16:1_18:1		0.489867	1.07345	0.524296	1.45813		0.816165	3.37466	0.740406	0.733809	0.0808655	0.287048
PG 16:0_18:3		585.591	579.152	628.813	568.613		740.797	570.298	735.757	683.169	748.747	616.71
PG 16:1_18:2		4.9401	3.80249	5.21819	3.3813		4.99919	2.94104	3.89525	2.31428	4.66748	2.52965
PG 16:1_18:3		36.9694	39.6526	46.7374	6.3934		45.8271	39.1219	48.0223	28.1461	43.7102	31.661
PG 17:0_18:2		2.53009	2.71968	2.61333	1.56382		2.17652	1.78092	2.25341	2.20147	2.86495	1.7582
PG 17:0_18:3		2.89911	2.47792	2.87543	1.92308		3.36714	2.60103	3.38017	2.87879	4.41322	2.65524
PG 18:0_18:2		9.53164	9.71763	7.76421	4.51245		8.19651	6.32743	7.9849	8.80625	10.4687	7.03351
PG 18:0_18:3		9.20963	7.42602	6.56306	2.74726		5.54349	6.56151	8.82145	7.62019	11.2768	6.56669
PG 18:2_18:2		4.05402	3.13134	2.97713	1.77529		2.44854	2.2495	2.12464	1.24185	3.90504	1.54294
PG 18:2_18:3		5.61102	3.45316	4.94758	2.74741		2.9247	2.6479	2.60756	1.35473	5.63796	1.93761
PG 18:3_18:3		5.22228	3.5071	5.44702	2.07136		3.12891	4.54653	5.08716	2.14498	6.60891	2.69112
PA 14:0_18:3	0.299555	0.64948	1.62795	6.70924	8.9073		0.729184	0.795513	1.66238	0	1.85389	2.04216
PA 16:0_16:1	0.748879	2.59791	2.59534	25.5374	21.539		0.583359	2.25394	2.49357	1.39711	0.584465	1.0211
PA 15:0_18:2	0.239637	0.649499	2.80754	12.859	6.6976		0.437523	0.928099	1.66236	1.39712	1.05934	4.08444
PA 16:3_18:3	0.149777	0	0.235935	1.11824	0.513868		0.291682	0.132578	0	0	0	1.02111
PA 16:3_18:2	1.19822	0.649499	3.30299	2.42285	1.69571		1.60416	2.91671	10.8055	12.5744	4.79336	7.14756
PA 16:2_18:2	0.0898664	1.6237	0.471869	5.40482	3.42588		0.291674	0	0	0	0	0
PA 16:1_18:3	4.26865	1.9485	5.00196	46.966	42.481		1.09381	1.12691	1.66229	2.79431	2.38351	0
PA 16:0_18:3	132.787	87.9738	224.56	565.163	542.808		93.6382	65.9004	249.359	86.6237	190.413	38.8022
PA 16:1_18:2	12.8655	7.14449	18.1675	73.8075	50.7031		2.85848	4.90567	6.64935	4.75033	8.50143	0
PA 16:0_18:2	213.394	192.918	346.638	928.353	729.499		138.02	130.206	296.245	251.209	315.722	124.477
PA 16:0_18:1	8.68708	4.25397	5.89837	47.6929	34.5823		4.52081	6.36374	5.73523	12.5744	12.9773	2.04228
PA 18:3_18:3	32.5047	23.0566	55.6881	224.387	199.118		13.7816	7.91536	11.2208	5.5883	38.508	5.10562
PA 18:2_18:3	121.455	109.437	190.265	610.873	524.813		66.5064	42.0947	137.147	44.709	149.179	13.2744
PA 18:2_18:2	127.601	138.974	228.893	554.588	406.737		71.4104	59.5667	172.484	113.166	158.777	53.0993
PA 18:1_18:3	14.154	15.588	30.9065	94.4968	71.8781		10.3547	7.68996	9.14285	6.98558	20.3916	2.04228
PA 18:1_18:2	23.6647	24.6801	39.6379	113.858	96.1189		13.7123	15.5124	12.5308	26.4718	30.3933	3.80896
PA 18:0_18:3	2.17154	0.974208	4.52885	11.0685	7.2893		0.66835	1.01859	0	0	0.455776	0
PA 18:0_18:2	0.292291	0.324741	3.30315	7.36464	0.171291		0.432942	0.583171	0	0	1.34555	0
PA 18:1_18:1	0.599102	1.29898	3.53912	8.565	3.93963		0.291685	0.795457	0	0	2.91321	0
PA 19:1_18:2	1.04838	2.598	6.8657	27.6756	30.695		1.60425	1.72356	0	1.39712	3.28385	2.04228
PA 18:2_20:6	4.79259	0.649499	3.30318	5.5912	4.28223		2.04177	0.662928	1.66238	2.79431	0.794526	20.4228
PA 18:2_20:5	6.45521	8.11874	10.2632	52.0022	41.9684		7.29184	5.03825	9.14285	5.58846	12.4472	4.08444
PA 18:2_20:1	19.3962	9.41774	27.8411	82.8513	83.9378		10.2089	1.64406	10.3062	6.98578	26.0869	12.2544
PA 18:2_20:0	0.599144	0	0.471911	1.67733	4.45339		0	0.265171	1.66236	2.79431	0.264838	3.06342
PA 18:3_21:0	1.49777	1.29892	4.95477	0.335472	13.7027		0.437523	0.530327	2.49358	0	0.794502	0
PA 18:2_21:0	5.16732	5.84549	6.37042	23.4816	15.0739		1.60425	0.397745	3.32477	0	2.09225	0
PA 18:2_22:0	1.348	0.649499	2.12335	12.1135	6.5088		0.233346	0.397757	3.32458	2.79431	0.529715	4.08432
PA 18:2_24:0	4.6431	0.64948	2.59536	0.372725	0.668047		0.145841	0.530311	2.49343	0	0.794479	4.08456
